# Supplementary material for: Management of SARS-CoV-2 Infection-Clinical Practice Guidelines of the Polish Association of Epidemiologists and Infectiologists, for 2025
Source: J Clin Med. 2025 Mar 27;14(7):2305. doi: 10.3390/jcm14072305 (PMC11989246; doi:10.3390/jcm14072305)
Supplement: Supplementary file 1 [file jcm-14-02305-s001.zip]

Archive with 1 entries (1 files):
- jcm-3538777-supplementary.pdf
